# Supplementary material for: Epidemiology and management of Fusarium wilt of Eucalyptus camaldulensis through systemic acquired resistance
Source: PeerJ. 2024 Mar 29;12:e17022. doi: 10.7717/peerj.17022 (PMC10984168; doi:10.7717/peerj.17022)
Supplement: Supplemental Information 1 [file peerj-12-17022-s001.xlsx]

## Sheet: Sheet1
TN	T	Replication	Conc. (%)	Disease incidence (%)	Number of leaves	Dry weight of leaves(g)	Fresh weight of leaves(g)
C7H6O3	1	1	0.25	25	25	2.8	4.9
C7H6O3	1	2	0.25	25.1	26	2.47	5.2
C7H6O3	1	3	0.25	24.5	28	2	5.3
C7H6O3	1	1	0.75	24	21	3	5
C7H6O3	1	2	0.75	24	23	2.5	4.5
C7H6O3	1	3	0.75	23.9	22	2.9	5.5
C7H6O3	1	1	1	20	17	1.21	4.5
C7H6O3	1	2	1	19.5	19	1.01	5.1
C7H6O3	1	3	1	20.5	16	1.6	5.5
C7H6O2	2	1	0.25	28	24	1.49	4
C7H6O2	2	2	0.25	28.5	21	1.45	4
C7H6O2	2	3	0.25	28.3	27	1.76	3.9
C7H6O2	2	1	0.75	27.5	30	1.2	3.5
C7H6O2	2	2	0.75	27	28	1.76	2
C7H6O2	2	3	0.75	27.25	25	1.93	2
C7H6O2	2	1	1	25.9	26	2.8	3
C7H6O2	2	2	1	25.65	28	1.13	2.9
C7H6O2	2	3	1	26	29	1.36	2.7
K2HPO4	3	1	0.25	22	40	1.42	2.9
K2HPO4	3	2	0.25	22.5	45	2.17	3.1
K2HPO4	3	3	0.25	22.75	49	0.42	3.2
K2HPO4	3	1	0.75	21	41	1.08	3.1
K2HPO4	3	2	0.75	21	50	1.74	2.9
K2HPO4	3	3	0.75	21	49	1.5	3.1
K2HPO4	3	1	1	20.1	51	2.34	2.88
K2HPO4	3	2	1	19.5	54	2.89	3.2
K2HPO4	3	3	1	19.5	57	3.5	3
KH2PO4	4	1	0.25	15.5	60	1.07	4
KH2PO4	4	2	0.25	15.8	58	1.3	4.6
KH2PO4	4	3	0.25	15.25	54	1.21	4.2
KH2PO4	4	1	0.75	14	50	1.25	4
KH2PO4	4	2	0.75	14	46	1.5	3.5
KH2PO4	4	3	0.75	14.25	45	2.5	3.7
KH2PO4	4	1	1	10.5	34	1.99	3.4
KH2PO4	4	2	1	10	50	2.4	4
C6H8O7	4	3	1	10	58	2.5	4.1
C6H8O7	5	1	0.25	40	60	1.5	2.99
C6H8O7	5	2	0.25	39.5	41	1.25	3
C6H8O7	5	3	0.25	39	50	2.5	3.5
C6H8O7	5	1	0.75	38	55	2.5	3.7
C6H8O7	5	2	0.75	37.5	57	2.99	3
C6H8O7	5	3	0.75	37.8	65	2.86	3.76
C6H8O7	5	1	1	35	65	3	3.23
C6H8O7	5	2	1	35.8	69	2.4	3
C6H8O7	5	3	1	35.5	72	3	3.7
Control	6	1	0.25	80	70	2.8	3.5
Control	6	2	0.25	80	43	1.23	2
Control	6	3	0.25	80	51	1.01	2.5
Control	6	1	0.75	80.5	47	1.65	2.12
Control	6	2	0.75	80.4	39	1.01	1.99
Control	6	3	0.75	80	50	1.95	2.32
Control	6	1	1	80.85	43	1	1.89
Control	6	2	1	79.9	40	1.02	2
Control	6	3	1	80	49	1.7	2.23

## Sheet: Sheet2
											Treatments	R	Conc. (%)	Disease incidence (%)	Number of leaves	Dry weight of leaves(g)	Fresh weight of leaves(g)
											Compound	1	1	30	55	5	2.1
											Compound	2	1	29.1	60	6	2.5
											Compound	3	1	29.5	62	5	1.99
											Compound	1	2	27	70	11	3.5
											Compound	2	2	26.5	75	6	2.5
											Compound	3	2	27.2	80	4	2
											Compound	1	3	24.2	86	8	1.9
											Compound	2	3	24	90	6	2.3
											Compound	3	3	24.5	87	8	1.89
											Nutritop	1	1	28	89	5	1.74
											Nutritop	2	1	28.3	98	4	1.55
											Nutritop	3	1	28.5	100	5	2
											Nutritop	1	2	26.5	32	3	1.8
											Nutritop	2	2	26	40	4	1.99
											Nutritop	3	2	25.8	44	3.5	2
											Nutritop	1	3	23.1	39	2	1.01
											Nutritop	2	3	23.5	35	2.7	1.45
											Nutritop	3	3	23	40	4	2.22
											Comp. +Nutri.	1	1	20	46	3.9	2.23
											Comp. +Nutri.	2	1	20.5	48	4	1.96
											Comp. +Nutri.	3	1	20.3	53	4.5	2.5
											Comp. +Nutri.	1	2	19.1	47	3.5	2
											Comp. +Nutri.	2	2	18.5	58	4.32	2.11
											Comp. +Nutri.	3	2	18	57	3.98	1.89
											Comp. +Nutri.	1	3	12	61	5	2.99
											Comp. +Nutri.	2	3	12.5	65	5.2	3
											Comp. +Nutri.	3	3	12.8	67	5.5	3.1
	10	1									Control	1	1	70	50	3.5	2
	10	2									Control	2	1	70.5	47	3	1.2
	10	3									Control	3	1	70.1	39	2.99	1.89
											Control	1	2	70	43	2.34	1.61
											Control	2	2	70.4	41	2	1.02
											Control	3	2	70	36	1.98	1
											Control	1	3	70	32	1.78	0.98
											Control	2	3	70.4	39	1.9	1
											Control	3	3	70.1	40	2	1

## Sheet: Sheet3
	W	Max.	Min.	RH	RF	PE	WS	DI
sep	1	36	25.3	70.9	2.5	4	3.6
	2	37.3	23.6	64.9	0	4.4	3.1
0ct	1	37.3	21	67.7	0	3.5	2.3
	2	33.1	17.7	68.64	0	2.4	1.8
nov	1	23.4	15.2	91.07	0.1	0.6	1
	2	25.81	8.88	78.87	0	1.6	2.6
dec	1	21.5	7.4	75.6	0.3	1.4	2.8
	2	22.4	6.2	64.17	0	1.4	2.1
jan	1	21.6	5	74.7	0	1.1	2.4
	2	21.4	5.9	76.9	0	1.7	4.3
feb	1	22.1	6.7	76.6	0.2	1.6	3.3
	2	25.8	12.3	69.9	0.5	2.2	4.3
